# Supplementary material for: Redesigning Medicaid frailty algorithms: improved identification of medically frail adults under community engagement
Source: Health Aff Sch. 2026 May 8;4(6):qxag108. doi: 10.1093/haschl/qxag108 (PMC13285989; doi:10.1093/haschl/qxag108)
Supplement: qxag108_Supplementary_Data [file qxag108_supplementary_data.zip]

Archive with 2 entries (2 files):
- appendix_revised.docx
- icmje_disclosure.docx
